# Supplementary material for: A Novel Antimicrobial Peptide Sparanegtin Identified in Scylla paramamosain Showing Antimicrobial Activity and Immunoprotective Role In Vitro and Vivo
Source: Int J Mol Sci. 2021 Dec 21;23(1):15. doi: 10.3390/ijms23010015 (PMC8744658; doi:10.3390/ijms23010015)
Supplement: Supplementary file 1 [file ijms-23-00015-s001.zip]

Archive with 1 entries (1 files):
- ijms-1487291-supplementary.pdf
